# Supplementary material for: Deep Proteomic Investigation of Metabolic Adaptation in Mycobacteria under Different Growth Conditions
Source: Proteomes. 2023 Dec 7;11(4):39. doi: 10.3390/proteomes11040039 (PMC10747050; doi:10.3390/proteomes11040039)
Supplement: Supplementary file 1 [file proteomes-11-00039-s001.zip]

Archive with 1 entries (1 files):
- proteomes-2658962-supplementary.pdf
